# Supplementary material for: Excess BAFF Alters NR4As Expression Levels and Breg Function of Human Precursor-like Marginal Zone B-Cells in the Context of HIV-1 Infection
Source: Int J Mol Sci. 2022 Dec 1;23(23):15142. doi: 10.3390/ijms232315142 (PMC9741410; doi:10.3390/ijms232315142)
Supplement: Supplementary file 1 [file ijms-23-15142-s001.zip]

Archive with 1 entries (1 files):
- ijms-2055519-supplementary.pdf
